# Supplementary material for: Expression of hsa-miRNA-15b, -99b, -181a and Their Relationship to Angiogenesis in Renal Cell Carcinoma
Source: Biomedicines. 2024 Jun 27;12(7):1441. doi: 10.3390/biomedicines12071441 (PMC11274182; doi:10.3390/biomedicines12071441)
Supplement: Supplementary file 1 [file biomedicines-12-01441-s001.zip]

Archive with 1 entries (1 files):
- biomedicines-3053634-supplementary.pdf
